# Supplementary material for: Effect of tranexamic acid on coagulation and fibrinolysis in women with postpartum haemorrhage (WOMAN-ETAC): protocol and statistical analysis plan for a randomized controlled trial
Source: Wellcome Open Res. 2016 Dec 16;1:31. [Version 1] doi: 10.12688/wellcomeopenres.10383.1 (PMC5351844; doi:10.12688/wellcomeopenres.10383.1)
Supplement: Supplementary file 1 [file wellcomeopenres-1-11189-s0000.tgz]

Archive with 1 entries (1 files):
- bdd8fabb-e378-4d1f-86cd-070b931e43aa.doc
